# Supplementary material for: High frequency audible calls in northern birch mice Sicista betulina in response to handling: effects of individuality, sex and body mass on the acoustics
Source: BMC Res Notes. 2019 Oct 22;12:677. doi: 10.1186/s13104-019-4719-9 (PMC6805337; doi:10.1186/s13104-019-4719-9)
Supplement: Supplementary file 1 — Additional file 1: Table S1. Data table with body mass and acoustic measurements of discomfort-related sonic calls of the study northern birch mice. [file 13104_2019_4719_MOESM1_ESM.xls]

## Sheet: Data_sicista
Ind_N	Sex	Date	Weight	Duration	F0beg	F0max	F0end	F0min	Fpeak	Q25	Q50	Q75	Bandwight
1	2	2018-09-12	10.56	0.194	8950	8950	8570	8570	8810	8710	8850	8950	370
1	2	2018-09-12	10.56	0.3446	9140	9140	8530	8430	8810	8620	8810	9000	650
1	2	2018-09-12	10.56	0.324	9180	9180	8670	8530	8620	8620	8760	9230	420
1	2	2018-09-12	10.56	0.4227	9180	9180	8670	8530	8620	8620	8760	9000	600
1	2	2018-09-12	10.56	0.43	9140	9140	8530	8430	8530	8530	8620	8810	460
1	2	2018-09-12	10.56	0.3407	8760	8810	8390	8390	8570	8530	8670	8810	420
1	2	2018-09-12	10.56	0.9147	8710	8710	7920	7820	7920	7920	8060	8250	510
1	2	2018-09-12	10.56	0.3853	8670	8670	8060	8010	8100	8060	8200	8570	460
1	2	2018-09-12	10.56	0.568	8710	8710	7920	7870	7960	8010	8150	8570	370
1	2	2018-09-12	10.56	0.3853	8710	8710	8250	8100	8250	8200	8340	8670	370
1	2	2018-09-12	10.56	0.5433	8850	8850	8010	7960	8530	8150	8670	11010	890
1	2	2018-09-12	10.56	0.4667	8670	8670	8100	8060	8150	8060	8390	11710	510
1	2	2018-09-12	10.56	0.91	9180	9180	8340	8010	8150	8200	8430	8850	700
1	2	2018-09-12	10.56	0.5867	9000	9000	8150	8060	8290	8340	8900	17850	840
1	2	2018-09-17	12.03	0.3093	9420	9420	9000	9000	9230	9180	9280	9370	230
1	2	2018-09-17	12.03	0.228	9320	9320	9040	9040	9230	9000	9230	9420	370
1	2	2018-09-17	12.03	0.4	9560	9560	8850	8850	9230	9090	9280	9460	460
1	2	2018-09-17	12.03	0.3714	9420	9420	8810	8810	9180	9090	9230	9370	420
1	2	2018-09-17	12.03	0.3867	9560	9560	8850	8850	9320	9140	9320	9510	560
2	1	2018-09-12	12.98	0.4827	9370	9370	7960	7960	8430	8200	8480	8760	930
2	1	2018-09-12	12.98	0.4253	9230	9230	8060	8010	8430	8200	8480	8810	980
2	1	2018-09-12	12.98	0.4287	9140	9140	8060	8060	8250	8200	8390	8710	790
2	1	2018-09-12	12.98	0.4547	9370	9370	8250	8010	8100	8150	8390	8760	840
2	1	2018-09-12	12.98	0.452	9420	9420	8290	8150	8390	8060	8570	9000	1070
2	1	2018-09-12	12.98	0.4506	9280	9280	8200	7960	8200	7680	8340	8850	1030
2	1	2018-09-12	12.98	0.4586	9180	9180	8150	7960	8060	7960	8340	8810	1070
2	1	2018-09-12	12.98	0.4506	9000	9000	8200	7960	8150	7310	8290	8710	930
2	1	2018-09-12	12.98	0.4473	9180	9180	8010	7960	8060	7920	8390	9040	1070
2	1	2018-09-12	12.98	0.4627	9280	9280	8100	7870	8010	7920	8290	8850	1170
2	1	2018-09-12	12.98	0.4373	9040	9040	8290	7870	7960	7170	8150	8710	1030
2	1	2018-09-12	12.98	0.434	9040	9040	7870	7820	8010	7400	8150	8620	930
2	1	2018-09-12	12.98	0.414	8810	8810	8010	7730	7870	7820	8100	8570	650
2	1	2018-09-12	12.98	0.4467	9000	9000	8200	7820	8010	7590	8100	8620	980
2	1	2018-09-12	12.98	0.4467	8900	8900	7920	7820	7920	7590	8060	8530	600
2	1	2018-09-12	12.98	0.422	8850	8850	7730	7730	7920	7730	8010	8430	600
2	1	2018-09-12	12.98	0.4286	8850	8850	8060	7780	7920	7500	8010	8620	370
2	1	2018-09-12	12.98	0.42	8810	8810	7870	7780	7820	7730	7960	8430	510
2	1	2018-09-12	12.98	0.406	8760	8760	7870	7730	7920	7730	8010	8480	600
2	1	2018-09-12	12.98	0.3727	8810	8810	8010	7640	7820	7870	8200	9600	750
3	2	2018-09-12	16.18	0.6593	8810	8900	8620	6700	6980	7210	8670	14250	930
3	2	2018-09-12	16.18	0.734	8480	8670	8670	6930	7070	7070	7210	7500	420
3	2	2018-09-12	16.18	0.65	9040	9040	8100	6750	7070	7070	7210	7500	560
3	2	2018-09-12	16.18	0.6487	8950	8950	8150	7680	7920	7820	8010	8430	420
3	2	2018-09-12	16.18	0.4274	8710	8760	7870	7450	7590	7540	7730	9460	370
3	2	2018-09-12	16.18	0.2586	8570	8570	8060	7500	7640	7590	7870	9140	560
3	2	2018-09-12	16.18	0.7053	9140	9140	7870	6180	6790	7030	12700	13680	930
3	2	2018-09-12	16.18	0.6533	8620	8620	7210	7030	7260	7210	7400	7680	560
3	2	2018-09-12	16.18	0.7866	8390	8390	8340	6840	7170	7120	7260	7590	510
3	2	2018-09-12	16.18	0.6587	8100	8290	8290	7260	7350	7350	7500	7870	460
3	2	2018-09-12	16.18	0.6267	8150	8150	8100	7260	7450	7400	7540	7870	320
3	2	2018-09-12	16.18	0.638	8150	8480	8480	7070	7260	7260	7450	7780	600
3	2	2018-09-12	16.18	0.634	8390	8430	8430	7170	7350	7310	7500	7780	510
3	2	2018-09-14	15.67	0.5687	9230	9230	7730	7590	7780	7780	8100	8810	510
3	2	2018-09-14	15.67	0.5947	9320	9370	7450	7210	7350	7500	8150	9000	1450
3	2	2018-09-14	15.67	0.5847	9230	9230	7450	7120	7210	7350	8060	8900	1170
3	2	2018-09-14	15.67	0.61	9230	9230	7120	6370	6560	6700	7540	9180	2340
3	2	2018-09-14	15.67	0.62	9370	9370	7780	6600	6790	6790	7400	9040	420
3	2	2018-09-14	15.67	1.0253	9140	9230	8290	6510	6840	6840	7070	7960	650
3	2	2018-09-14	15.67	0.608	8950	9000	7920	6230	6370	6460	6840	7590	930
4	1	2018-09-12	14	0.566	8710	8950	8480	8250	8710	8710	8810	8950	460
4	1	2018-09-12	14	0.418	7960	8670	7640	7640	8390	8390	8530	8670	560
4	1	2018-09-12	14	0.3513	7680	8570	7870	7680	8390	8290	8430	8570	560
4	1	2018-09-12	14	0.4747	8060	8710	8060	8060	8620	8290	8480	8710	700
4	1	2018-09-12	14	0.5127	8150	8760	7730	7730	8100	8150	8430	8710	840
4	1	2018-09-12	14	0.4906	8060	8670	7680	7680	8010	8100	8290	8670	840
4	1	2018-09-12	14	0.4826	8200	8620	7870	7780	8010	8060	8290	8570	750
4	1	2018-09-12	14	0.5194	8200	8710	7780	7730	7960	8010	8250	8620	700
4	1	2018-09-12	14	0.4893	7870	8570	7920	7870	8060	8060	8250	8530	790
4	1	2018-09-12	14	0.1733	8010	8670	7920	7920	8620	8570	8670	8760	230
4	1	2018-09-12	14	0.2653	7870	8570	7780	7780	8390	8340	8480	8620	460
4	1	2018-09-12	14	0.1674	7680	8530	7820	7680	8430	8390	8480	8570	280
4	1	2018-09-12	14	0.1353	7400	8290	7730	7400	8100	8100	8250	8430	460
4	1	2018-09-12	14	0.238	7590	8480	7680	7590	8480	8250	8480	8620	280
4	1	2018-09-12	14	0.1767	7820	8340	7450	7450	8250	8200	8290	8430	320
4	1	2018-09-12	14	0.3386	7820	8570	7640	7640	8480	8340	8530	8620	280
4	1	2018-09-12	14	0.208	7540	8480	7500	7500	8340	8290	8390	8530	320
4	1	2018-09-12	14	0.2426	7590	8340	7350	7350	8060	8100	8250	8430	510
5	1	2018-09-14	11.2	0.716	7350	7350	6790	6700	6980	7030	7350	11670	700
5	1	2018-09-14	11.2	0.794	7210	7640	6230	6180	6510	6650	7450	10540	1590
5	1	2018-09-14	11.2	0.6173	7680	7920	6930	6930	7680	7310	7730	10210	790
5	1	2018-09-14	11.2	0.6974	7310	7680	6750	6600	7590	7030	7500	9700	1070
5	1	2018-09-14	11.2	0.6487	7260	7400	6560	6560	6930	6890	7070	10400	420
5	1	2018-09-14	11.2	0.6493	7400	7730	6700	6700	6980	7030	7400	9230	1030
5	1	2018-09-14	11.2	0.6467	7450	7870	6700	6700	7030	7030	7500	8950	1120
5	1	2018-09-14	11.2	0.7454	8150	8150	6510	6370	6980	6790	7310	9560	930
5	1	2018-09-14	11.2	0.3787	7920	7920	6460	6420	7310	6980	7540	10450	1500
5	1	2018-09-17	10.71	0.3834	8430	8620	7350	7350	8480	8200	8530	9370	320
5	1	2018-09-17	10.71	0.3414	7730	8710	7730	7730	8480	8390	8530	8670	420
5	1	2018-09-17	10.71	0.376	8390	8390	6700	6600	8290	7920	8290	8480	280
5	1	2018-09-17	10.71	0.3447	9750	9790	7680	7590	9600	8340	8950	9600	2250
5	1	2018-09-17	10.71	0.374	9600	9600	7920	7500	8150	8060	8390	8950	1450
6	2	2018-09-17		0.5613	7870	8060	7170	6700	7640	7260	7730	12750	1210
6	2	2018-09-17		0.7127	7870	7870	5950	5950	7120	6980	7780	13920	1730
6	2	2018-09-17		0.37	7820	7960	7730	6790	7210	7210	8100	13960	980
6	2	2018-09-17		0.6193	6790	7680	7680	6000	6320	6460	6890	11620	930
6	2	2018-09-17		0.5714	7120	7210	6370	6370	6750	6750	6980	13210	420
6	2	2018-09-17		0.5513	7820	7920	7450	7070	7680	7350	7730	9700	890
6	2	2018-09-17		0.5474	8060	8340	5250	5250	8010	6510	7870	11100	890
6	2	2018-09-17		0.4427	6930	7310	7210	6600	6930	6980	10640	16310	460
6	2	2018-09-17		0.4726	7960	7960	7680	6930	7120	7210	7730	10590	420
6	2	2018-09-17		0.5267	7780	7960	7960	6370	6790	6790	7680	14100	750
6	2	2018-09-17		0.4793	8150	8430	8430	6230	6510	7210	9750	15140	1640
6	2	2018-09-17		0.6573	7920	8010	8010	5850	6790	6790	7820	14200	1780
6	2	2018-09-17		0.4274	7590	7820	7820	6000	6790	6790	7540	14340	890
6	2	2018-09-17		0.462	7820	7960	7960	6180	6600	6790	8670	14950	1450
6	2	2018-09-17		0.514	8390	8390	8010	5670	6420	6460	7540	13540	1450
6	2	2018-09-17		0.574	8530	8900	8900	6230	7500	7210	7590	9700	700
6	2	2018-09-17		0.5567	8010	8290	8290	6090	6560	6840	9090	14250	700
6	2	2018-09-17		0.6294	8150	8390	8390	6180	6890	6790	8060	13820	750
6	2	2018-09-17		0.4727	8100	8620	8620	5150	7350	7070	7640	12420	1350
6	2	2018-09-17		0.5787	8100	8200	8200	6560	6700	6930	9700	15180	560
8	2	2018-09-12	11.01	0.6606	9140	9140	8060	8060	9000	8480	8900	9140	790
8	2	2018-09-12	11.01	0.5927	9370	9370	7920	7920	9140	8620	8950	9230	840
8	2	2018-09-12	11.01	0.546	9460	9460	8060	8060	9180	8710	9090	9320	980
8	2	2018-09-12	11.01	0.604	9510	9510	7820	7820	9280	8620	9090	9370	1030
8	2	2018-09-12	11.01	0.5593	9420	9420	7870	7870	9280	8670	9090	9320	980
8	2	2018-09-12	11.01	0.594	9230	9230	7730	7730	8950	8250	8810	9180	750
8	2	2018-09-12	11.01	0.5486	9460	9510	7920	7920	9420	8710	9140	9510	1070
8	2	2018-09-12	11.01	0.508	9180	9230	7820	7820	9090	8530	8950	9280	980
8	2	2018-09-12	11.01	0.4734	9320	9370	7920	7920	9280	8670	9040	9370	890
8	2	2018-09-12	11.01	0.4354	9370	9370	8100	8100	9320	8670	9090	9420	790
8	2	2018-09-12	11.01	0.5233	9180	9230	7680	7680	9000	8390	8810	9090	1030
8	2	2018-09-12	11.01	0.4506	9090	9180	7920	7920	9040	8530	8850	9140	790
8	2	2018-09-12	11.01	0.5013	9090	9180	7640	7640	9140	8530	8850	9230	840
8	2	2018-09-12	11.01	0.4414	8810	8900	7500	7500	8760	8340	8760	9000	420
8	2	2018-09-12	11.01	0.4314	8950	9040	7640	7640	8670	8150	8710	9090	790
8	2	2018-09-12	11.01	0.3447	9000	9180	7870	7870	9090	8620	9040	9750	890
10	1	2018-09-12	14.27	0.2287	8250	8250	7780	7780	7870	7820	7960	8150	460
10	1	2018-09-12	14.27	0.2493	8290	8290	7590	7590	7680	7640	7870	8100	650
10	1	2018-09-12	14.27	0.2406	8250	8250	7640	7590	7680	7780	7960	8150	650
10	1	2018-09-12	14.27	0.178	8150	8150	7640	7640	8010	7780	7960	8100	510
10	1	2018-09-12	14.27	0.158	8150	8150	7680	7680	7960	7640	7960	8100	460
10	1	2018-09-12	14.27	0.298	8200	8200	7450	7400	7960	7640	7870	8060	700
10	1	2018-09-12	14.27	0.294	8200	8200	7400	7400	7920	7590	7870	8060	650
10	1	2018-09-12	14.27	0.258	8290	8290	7500	7500	7920	7680	7920	8100	650
10	1	2018-09-12	14.27	0.3333	8290	8290	7400	7400	7820	7540	7820	8010	700
10	1	2018-09-12	14.27	0.3213	8150	8150	7350	7350	7820	7590	7820	8010	750
10	1	2018-09-12	14.27	0.32	8290	8290	7350	7350	7680	7590	7820	8060	840
10	1	2018-09-12	14.27	0.2793	8250	8250	7400	7400	7780	7640	7960	8950	700
10	1	2018-09-14	14.41	0.1027	8060	8100	7870	7870	8010	7960	8060	8150	280
10	1	2018-09-14	14.41	0.1274	7960	8100	7960	7920	8010	7960	8060	8150	230
10	1	2018-09-14	14.41	0.184	7870	7920	7730	7730	7870	7820	7920	8010	230
10	1	2018-09-14	14.41	0.1606	7960	8010	7870	7820	7960	7870	8010	8100	280
10	1	2018-09-14	14.41	0.222	7960	8010	7780	7780	7920	7820	7960	8060	280
10	1	2018-09-14	14.41	0.2993	8250	8250	7870	7870	8010	7960	8150	8390	460
10	1	2018-09-14	14.41	0.316	8250	8250	7820	7820	7960	7870	8060	8290	460
10	1	2018-09-14	14.41	0.2646	8150	8150	7870	7870	7960	7960	8100	10450	320
11	1	2018-09-12	8.28	0.2546	8290	8390	7960	7920	8150	6980	8200	8760	460
11	1	2018-09-12	8.28	0.2567	8480	8480	7920	7920	8340	8150	8290	8480	510
11	1	2018-09-12	8.28	0.256	8530	8530	7960	7960	8060	7780	8250	8570	650
11	1	2018-09-12	8.28	0.262	8570	8570	7820	7820	7960	8010	8200	8430	650
11	1	2018-09-12	8.28	0.2734	8570	8570	7820	7820	8390	8060	8290	8480	650
11	1	2018-09-12	8.28	0.2693	8570	8570	7780	7780	7960	8010	8200	8430	750
11	1	2018-09-12	8.28	0.304	8530	8530	7730	7730	7920	7960	8200	8430	790
11	1	2018-09-12	8.28	0.2914	8670	8670	7780	7730	7870	7920	8060	8390	840
11	1	2018-09-12	8.28	0.2747	8570	8570	7780	7780	7960	7920	8100	8430	890
11	1	2018-09-12	8.28	0.294	8480	8480	7730	7730	7780	7820	8010	8340	840
11	1	2018-09-12	8.28	0.3127	8670	8670	7640	7590	7730	7780	8060	8430	1070
11	1	2018-09-12	8.28	0.306	8570	8570	7680	7640	7730	7780	7960	8290	650
11	1	2018-09-12	8.28	0.304	8530	8530	7780	7730	7780	7820	8010	8430	560
11	1	2018-09-12	8.28	0.2633	8430	8430	8010	7730	7820	7820	8060	8390	790
11	1	2018-09-12	8.28	0.286	8430	8530	7680	7640	7820	7730	7920	9420	320
11	1	2018-09-12	8.28	0.358	8430	8430	7590	7400	7640	7680	7920	8250	650
11	1	2018-09-12	8.28	0.3234	8530	8530	7680	7640	7730	7730	7870	8250	460
11	1	2018-09-12	8.28	0.338	8390	8390	7500	7350	7680	7590	7780	8060	510
11	1	2018-09-12	8.28	0.3733	8340	8340	7960	7540	7640	7640	7780	8060	370
11	1	2018-09-12	8.28	0.4873	8620	8620	7210	7070	7210	7030	7400	8200	600
15	1	2018-09-12	13.59	0.46	10120	10210	9000	9000	9280	9280	9420	9890	510
15	1	2018-09-12	13.59	0.3827	9840	9930	8950	8950	9230	9230	9370	9790	280
15	1	2018-09-12	13.59	0.3427	9750	9750	9140	9090	9180	9230	9420	9650	650
15	1	2018-09-12	13.59	0.4073	9840	9840	9000	9000	9180	9180	9370	9700	700
15	1	2018-09-12	13.59	0.398	9750	9750	8570	8570	9040	9000	9180	9510	370
15	1	2018-09-12	13.59	0.584	9650	9700	8340	8340	8760	8710	8850	9090	420
15	1	2018-09-12	13.59	0.496	9510	9510	8760	8620	8710	8760	9000	9370	420
15	1	2018-09-12	13.59	0.4286	9840	9840	8530	8530	9090	9090	9230	9460	560
15	1	2018-09-12	13.59	0.4107	9510	9510	8950	8620	8850	8810	8950	9370	420
15	1	2018-09-12	13.59	0.286	10030	10070	9180	9180	9420	9420	9600	9840	750
15	1	2018-09-12	13.59	0.4899	10030	10030	8710	8710	8900	8900	9090	9460	460
15	1	2018-09-12	13.59	0.494	9790	9840	8850	8810	8850	8900	9090	9600	510
15	1	2018-09-12	13.59	0.462	10070	10070	8760	8760	9140	9090	9280	9650	420
15	1	2018-09-17	13.75	0.482	10120	10120	8900	8850	9040	9000	9230	9790	510
15	1	2018-09-17	13.75	0.504	10070	10070	8570	8570	8850	8900	9230	9700	1400
15	1	2018-09-17	13.75	0.4907	9980	9980	8710	8670	8850	8900	9140	9600	320
15	1	2018-09-17	13.75	0.526	9840	9840	8900	8530	8670	8710	8950	9510	560
15	1	2018-09-17	13.75	0.496	9560	9560	8480	8290	8390	8430	8760	9320	650
15	1	2018-09-17	13.75	0.522	9750	9750	8620	8390	8710	8570	8850	9320	840
15	1	2018-09-17	13.75	0.5746	9890	9890	8530	8250	8760	8570	8900	9420	1070
19	1	2018-09-12	13.9	0.7526	9420	9420	8430	8200	8250	8290	8480	9040	460
19	1	2018-09-12	13.9	0.7347	9320	9320	8530	7820	7960	8060	8480	9040	1120
19	1	2018-09-12	13.9	0.7887	9140	9180	8250	7400	7540	7780	8480	9040	1780
19	1	2018-09-12	13.9	0.6854	9040	9040	8200	7310	7500	7540	8200	8850	420
19	1	2018-09-12	13.9	0.7373	9090	9090	8200	7310	7540	7640	8200	8850	930
19	1	2018-09-12	13.9	0.6733	9040	9040	8250	7310	7500	7590	7920	8620	840
19	1	2018-09-12	13.9	0.71	9000	9040	8340	7450	7590	7680	8010	8620	700
19	1	2018-09-12	13.9	0.68	8950	8950	8060	7310	7640	7590	7920	8620	750
19	1	2018-09-12	13.9	0.6526	8950	8950	8340	7400	7640	7640	7920	8570	460
19	1	2018-09-12	13.9	0.7186	9090	9140	8480	7780	7960	7960	8200	8710	790
19	1	2018-09-12	13.9	0.7014	9040	9040	8430	7730	7920	7960	8150	8670	420
19	1	2018-09-12	13.9	0.6953	9140	9180	8340	7640	7780	7870	8290	8850	1400
19	1	2018-09-12	13.9	0.688	9040	9040	8530	7730	7870	7920	8340	8850	420
19	1	2018-09-12	13.9	0.474	9180	9180	8340	7920	8100	8100	8340	8950	700
19	1	2018-09-14	13.93	0.6433	9650	9650	8200	8200	8810	8530	9090	9700	1350
19	1	2018-09-14	13.93	0.2247	8810	9040	8530	8530	8810	8710	8950	9140	560
19	1	2018-09-14	13.93	0.5906	9320	9420	8200	8200	8900	8570	8900	9180	790
19	1	2018-09-14	13.93	0.6287	9280	9280	8100	8060	8850	8480	8850	9140	1030
19	1	2018-09-14	13.93	0.6233	9230	9320	7960	7960	9090	8430	8810	9180	1210
19	1	2018-09-14	13.93	0.6446	9370	9510	8250	8150	9230	8950	9320	10310	840
